# Supplementary material for: Recapitulating the Vasculature Using Organ-On-Chip Technology
Source: Bioengineering (Basel). 2020 Feb 18;7(1):17. doi: 10.3390/bioengineering7010017 (PMC7175276; doi:10.3390/bioengineering7010017)
Supplement: Supplementary file 1 [file bioengineering-07-00017-s001.zip]

Archive with 1 entries (1 files):
- bioengineering-712544-supplementary.xlsx
