# Supplementary material for: Recapitulating the Vasculature Using Organ-On-Chip Technology
Source: Bioengineering (Basel). 2020 Feb 18;7(1):17. doi: 10.3390/bioengineering7010017 (PMC7175276; doi:10.3390/bioengineering7010017)
Supplement: Supplementary file 1 [file bioengineering-07-00017-s001.zip › bioengineering-712544-supplementary.xlsx]

## Sheet: Overview table
	Function/explanation	Vasculogenesis	Angiogenesis	Anastomosis	Maturation	Tumour vasculature
Cells	Active part of the vascular network which initiate and act on remodelling and maintenance of the vessels		sprouting and intussusception
Endothelial cells (EC)	Lining interior of the vessel lumen	Angioblasts (Ec precursors) proliferate, differentiate and coalesce togethering into a primitive network after which this is remodelled by sprouting and maturation (61,90,92,122,126, 134, 167,168).	The surrounding ECM is degraded by EC and the vessels start to dilate (122, 92). The EC start losening their cell-cell junctions with a tipp cell leading the sprouting followed by stalk cells (92).	the process starts with the formation of an adhesive site between filopodia from the approaching sprout and the target vessel itself (167,168) VE-cadherin provides the ability for tip cells to connect to each other (91,167) EC proliferation has to be down regulated to perform a stable anastomosis, this is achieved by increased oxygen and nutrients(91)	Adapts to local tissue-specific needs and homeostatic demands (91)	Ecs lack a cobblestone appearance, are poorly interconnected, and are occasionally multilayered. (91) Exceptionally permeant due to fenestrae and transcellular holes as well as tumour cells inbetween EC (61)
Pericytes (PC)	Supporting EC in formation of vessels and lumen		Pericytes have to be detached from the vessel for allowing tipp cell formation (61) This is controlled via ANG-2 (92,127)	Provide stability to the new formed connection and invests (91)	Establish direct cell-cell contact with EC (91) Regulate vascular permeability and provide stability (90,134) reduces EC proliferation and VEGFA dependicy (127)Maintain the basement membrane and mediate paracrine signalling, hemostasis and vessel stability (134)	The basement membrane is irregular in thickness and composition, and fewer, more loosely attached hypocontractile mural cells cover tumorvessels, though tumor-type-specific differences exist. (91) Lack of functional perictyes (61) Become more loosely associated and less abundant (127)
Fibroblasts (FB)	Directing and controlling angiogensis as well as providing a possible source of PC		Fibroblasts form a new matrix with growth factors for migration and proliferation (61) Release VEGF under hypoxic conditions (122)	Deposit ECM in the basement membrane (91)	Provide further support in the form of ECM or vascular smooth muscle cells in the case of arteries and veins (91)
Growth factors	Controls and initiates the processes of the cells.					In general the activators of angiogenesis are higher expressed or inhibitors less, causing a imbalance towards the pro angiogenic environment (127)
Vascular Endothelial Growth Factor (VEGF)	Initiator for vasculogensis and angiogenesis	Initiator for vasculogenesis (126)	VEGF is an initiator and stimulator for angiogenesis (126, 127,168) Angiogenic signal that in soluble form enlarges vessels, the ECM-bound form supports vessel branching (92). Stimulates tip cell induction and filopodia formation via VEGF receptor 2 (91,92,168) Expression is upregulated in cases where angiogenesis is required resulating in EC permeability, proliferation, migration(61).		VEGF-B assists in the maintenance and maturation of formed vessels(134). Soluble VEGF isoforms promote vessel enlargement, whereas matrix-bound isoforms stimulate branching. Paracrine VEGF, released by tumour, myeloid or other stromal cells, increases vessel branching and renders tumour vessels abnormal, whereas autocrine VEGF, released by endothelial cells, maintains vascular homeostasis. (92)	Secreted by tumour cells and highly upregulated, expression correlates with intratumoral microvessel density (61) Is expressed by avascular tumours resulting in angiogenesis (126) Induces expression of anti-apoptotic proteins by EC (122) Overproduced in tumours (127)
Platelet Derived Growth Factor (PDGF)	Recruiter of pericytes to provide support to the EC			Stimulates proliferation of EC, PC and FB and increases capillary wall stability (61)	Recruitment of pericytes by stimulating migration and proliferation (91,92,168)ECs, fibroblasts, macrophages, and other vascular support cells can release this growth factor after neovessels are established, generating a chemotactic gradient that further attracts pericytes, leukocytes, fibroblasts, and vascularSMCs to stabilize, remodel, and mature vessels (134,168).
Transforming Growth Factor β (TGF-β)	Promotes stabilisation of the vessel			Supports FB growth, inhibits EC proliferation and migration, inhibits proteases, stimulates PC to produce VSMA, increases vessel wall stability (61,134)	Stimulates pericyte induction, differentation, proliferation and migration as well as production of ECM (91,92,168)
Fibroblast Growth Factor (FGF)	Promotes migration, proliferation and differentation of EC as well as matrix remodelling.		Stimulates Ec proliferation, release of proteases for matrix degradation, tube formation, angiogenesis, and migration (61,90,92,134). Induces growth of larger vessels via SMCs (90) FGF promotes tubulogenesis and migration of ECs and EPCs, and can assist in signaling for both ECM proteolysis and synthesis of collagen, fibronectin, and proteoglycans, as well as enhancing VEGF production, suggesting…		Crucial in maintenance of vessel integrity by annealing adherens junctions (91) Low levels required for the maintenance of vascular integrity (92)	Induces VEGF expression in tumour cells and VEGF receptor in EC cells, synergizes with VEGF to promote angiogenesis (61).
ANG/TIE signalling:		The angiopoietin (Ang) family of growth factors are critically involved in embryonic vascular development via the Tie pathway (134).	ANG-2 is released by sprouting endothelial cells to antagonize ANG-1 resulting in detachment of mural cells, increased vascular permeability and sprouting (92, 126,134)		ANG-1 induces TIE-2 clustering at cell-cell junctions to maintain endothelial cell quiescence (92) ANG-1 also stimulates mural coverage and basement membrane depostion, promoting vessel tightness (92,126,134)
Angiopoietin 1 (ANG1)	stabiliser of vascular networks		Stimulates EC sprout formation and stabilises endothelium (61) Needed for further remodeling (126) Stimulates angiogenesis (127)		Produced by pericytes and activates TIE2 resulting in stabilised vessels, pericyte adhesion and leak resistance by tightening endothelial junctions (90,91,92,134,168) Required for maturation and maintains the quiescence and stability of the vessel (126) Promotes integration of EC with supporting cells and environment to better receive signals from their surroundings. (126)
Angiopoietin 2 (ANG2)	destabiliser of vascular networks allowing for remodelling		Stimulates detachment of mural cells and is released by EC (91,61), counteracts ANG1 (61,168). Angiogenic signal (92) Destabilises the EC making it sensitive to angiogenesis or regression in the absence of VEGF (90,126,168) Loosening of the percicytes via ANG2/TIE2 signaling (127,168)			Induced in EC, regressing existing vessels and VEGF-mediated growth in new vessels as well as higher plasticity. (61) Highly expressed in tumour associated vessels in the first stage of co-option, resulting in regression of the vasculature from the tumour(126)
(TIE 2)	Receptor for both ANG1 and ANG2 where competititon between the two is possible. Outcome depends on the level of binding of either of the two ligands		Receptor for ANG 2 (127)		Reduces leakage by inhibiting VEGF signalling in EC (91)
Notch signalling:	Signalling pathway that determines cell role by cell-cell signalling. In the case of angiogenesis this will result in a leading tip cell with following stalk cells.		EC Tip cell is controlled by lateral inhibition. Tip cell expresses DLL4 and low notch activity. Stalk cell is suppressed in tip cell behaviour by Notch 1 and expresses mainly Jagged 1 (91,92,168). Jagged 1 promotes tip cell formation and angiogenesis (168)		Maturation and arterial differentiation of vascular smooth muscle cells (91)	DLL4-Notch interaction is reduced in an antibody-mediated manner (168)
Extracellular matrix components	The scaffold that supports the cells in their environment. These scaffold components can also bind and release growth factors, providing guidance and a more controlled/local release.		Provisional ECM from the plasma proteins is provided by higher permeability of the EC layer, resulting in leaking out of these plasma proteins (92,127)		Basement membrane is formed physically restraining cells and provides quiescence by antiproliferative properties of the ECM components(92)	Lack of basement membrane (61)
Integrins	Cell-cell and cell-matrix receptors, making communication between cells and their environment possible		Signals EC to invade provisional ECM (92) Stimulates vessel growth by binding to growth factor and receptors (92) Activates proteases in the tip cells.		Matures vessels by regulating interactions between EC,PC and basement membrane(92,168) Determines EC polarity in lumen formation via beta1 integrin (168)	Other integrins promote the adhesion of angiogenic BMDCs to tumour endothelial cells. (92)
MMP proteinases	Enzymes that degrade the matrix, making migration of cells and remodelling of the ECM possible		Upregulated and released by endothelial cells to liberate them from the basal membrane (91,61,92,122,134,180). Release angiogenic factors embedded in the ECM (92,134). Promote EC migration and tube formation by remodelling basement membrane or exposing chemotactic sites in the ECM(92,134). Cleaves VEGF into soluble factors (92,134). membrane bound MMP-14 plays a crucial role in facilitating angio…			MMP-9 is overexpressed resulting in release of VEGF sequestered to the ECM (127)
Fibrinogen	Provisional ECM for first invasion of EC into the matrix		Provides provisional ECM by leaking out of the blood plasma, guiding the EC to extend into the surrounding area.(134,180)
Collagen type 1	Main ECM component in injured tissue and important for lumen formation		Interacts with integrins promoting cell survival (169) Important for lumen formation, and first stages of angiogenesis (169)
Collagen type 4	Main ECM component in the vessel basement membrane, supporting the EC.		Major constituent of the basement membrane (169). EC adhesion and migration are prompted by the triple-helical part of collagen IV, whereas the non collagenous domain NC1 does not support EC migration. Instead, the NC1 domains compete with intact collagen IV for the binding to integrins, inhibiting EC proliferation and tube formation. (169)			In the early stages of tumor development, collagen IV exerts a pro-angiogenic function, once cryptic domains are exposed by MMP cleavage. (169)In contrast, in the late stages, it displays anti-angiogenic properties due to the release of arresten,canstatin and tumstatin derived from the 1, 2 and 3 chains, respectively (169)
laminin	Present in the basement membrane of a stable vessel. Upon degradation sub components can lead to initiation of angiogenesis via integrins.		Laminins are abundant in the basement membrane (169)The activation of MMP-9 following hypoxia leads to the degradation of laminin, which associates with an enhanced vascular pruning (169) Binding to integrins required for EC adhesion and migration (169)		Laminin maintains the binding of integrins to EC under shear stress conditions (169)	alpha 4 chain is highly expressed in renal cell carcinoma vessels (169)
Proteoglycans	Complex modular macromolecules that can interact with different ligands and receptors to control their activity.		Upon cleavage by proteases releases pro and anti angiogenic proteins (169)		Structural protein in the basement membrane (169) Controls stiffness and structural properties by binding to collagens and fibronectin (169)	In colon cancer, the over-expression of biglycan induces VEGF up-regulation and angiogenesis (169)In breast cancer, stromal Syndecan-1 promotes FGF-2 and VEGF signaling and its expression in patients correlates with both vessel density and total vessel area (169) Glypicans are frequently overexpressed in different human malignancies including pancreatic carcinoma and breast cancer (169)
Physiological effects
Oxygen	Crucial factor that can start VEGF expression via HIF		Hypoxic tissues secrete growth factors and chemokines that activate vascular growth and remodelling (90,134)	Increases as well as nutrients and reduces VEGF expression (91)	Oxygen levels control vessel shape by HIF signalling in the cell (91)	Hypoxia is increased because of the higher local mass/desnity of cells (127)
Interstitial flow	Fluid flow through the tissue outside the vessel network		Induces sprouting against the flow direction and inhibits with flow direction (122,163)
Shear stress	Shear stress induced by blood flow inside the vessel		Induces sprout formation above 1 [Pa] (41), stimulates production of FGF and TGF-β (61)	Activates Krüppel-like factor 2 that remodels vessels (91)	Vessels that are not perfused will eventually regress(61, 92,134,167), laminar flow stabilizes and protect the vessel while turbulent flow leads to further angiogenesis (61) The idea that emerges from these studies is that strong blood flow acts as an ‘attractor’ for cells, whereas poorly perfused vessels are less ‘attractive’ and thus promote regression of less-functional vessel segments(167)
Matrix Stiffness	Stiffness of the matrix (ECM) in the surrounding area of the cell		Controls sprouting by stabilizing sprouts at higher stiffnesses and inhibiting cell migration and sprout growth at these higher stiffnesses (41,90) EC appeared less spread and presented slower migration, suggesting that in the soft gels, cell–cell adhesions are more dominant than cell–substrate adhesions, leading to stable networks (119)		Lower concentration of fibrin (more compliant) resulted in a higher amount of capillary-like network formation (119)
Strain	Strain applied on the cells by the ECM or other cells		Sprouts align in the direction of the external force (119,180)	Strain induced by EC can result in a local strain gradient guiding two sprouts towards each other (119,180)

## Sheet: Usefull papers per topic
	Vasculogenesis	Angiogenesis	Anastomosis	Maturation	Tumour vasculature
Cells
Endothelial cells (EC)	91	61	91	91	61,91
Pericytes (PC)	91	61	91	91	34,61,91,127
Fibroblasts (FB)	60	60,61	60	60	60,61,91,125
Growth factors
Vascular Endothelial Growth Factor (VEGF)	35,92,126	61,91,92,126	91,92,126	91,92,126	35,36,61,92,126
Platelet Derived Growth Factor (PDGF)	35,92,126	61,91,92,126	91,92,126	91,92,126	61,92,126
Transforming Growth Factor β (TGF-β)	35,92,126	60,61,91,92,126	91,92,126	91,92,126	61,92,126
Fibroblast Growth Factor (FGF)	35,92,126	61,91,92,126	91,92,126	91,92,126	61,92,126
ANG/TIE signalling:	35,92,126	61,91,92,126	91,92,126	91,92,126	61,92,126
Angiopoietin 1 (ANG1)	35,92,126	61,91,92,126	91,92,126	91,92,126	61,92,126
Angiopoietin 2 (ANG2)	35,92,126	61,91,92,126	91,92,126	91,92,126	61,92,126
Angiopoietin 4 (ANG4)	92126	61,91,92,126	91,92,126	91,92,126	61,92,126
(TIE 1)	82,92,126	61,91,92,126	91,92,126	91,92,126	61,92,126
(TIE 2)	35,92,126	61,91,92,126	91,92,126	91,92,126	61,92,126
Notch signalling:	89,92	89,91,92	89,92	89,92	89,92
Extracellular matrix components
Integrins		61			61
proteases		61			61
Fibrin	180	60,61,180	180	180	61
Elastin		61			61
Collagen type 1		60,61			61
Collagen type 3		61			61
laminin		61			61
Proteoglycans		61			61
Physiological effects
Oxygen	75,91	61,75,91	75,91	75,91	35,36,61,75
Interstitial pressure	41	41,61	41	41	30,61
Interstitial flow	41	41,61,118	41	41	61
Shear stress	41	41,61	41	41	61
Pressure	41	41,61	41	41	61
Matrix Stiffness	41	41,61	41	41	30,61
Strain	41	41,61	41180	41	61

## Sheet: References
References
30		Frantz, C.; Stewart, K.M.; Weaver, V.M. The extracellular matrix at a glance. J. Cell Sci. 2010, 123, 4195–4200.
34		Ferland-McCollough, D.; Slater, S.; Richard, J.; Reni, C.; Mangialardi, G. Pericytes, an overlooked player in vascular pathobiology. Pharmacol. Ther. 2017, 171, 30–42.
35		Lissbrant, I.F.; Lissbrant, E.; Damber, J.E.; Bergh, A. Blood vessels are regulators of growth, diagnostic markers and therapeutic targets in prostate cancer. Scand. J. Urol. Nephrol. 2001, 35, 437–452.
36		Sooriakumaran, P.; Kaba, R. Angiogenesis and the tumour hypoxia response in prostate cancer: A review. Int. J. Surg. 2005, 3, 61–67.
41		Gray, K.M.; Stroka, K.M. Vascular endothelial cell mechanosensing: New insights gained from biomimetic microfluidic models. Semin. Cell Dev. Biol. 2017, 71, 106–117.
60		Newman, A.C.; Nakatsu, M.N.; Chou, W.; Gershon, P.D.; Hughes, C.C.W. The requirement for fibroblasts in angiogenesis: fibroblast-derived matrix proteins are essential for endothelial cell lumen formation. Mol. Biol. Cell 2011, 22, 3791–3800.
61		Papetti, M.; Herman, I.M. Mechanisms of normal and tumor-derived angiogenesis. AJP Cell Physiol. 2002, 282, C947–C970.
75		Fong, G.-H.H. Mechanisms of adaptive angiogenesis to tissue hypoxia. Angiogenesis 2008, 11, 121–140.
82		Rufaihah, A.J.; Seliktar, D. Hydrogels for therapeutic cardiovascular angiogenesis. Adv. Drug Deliv. Rev. 2016, 96, 31–39.
89		Zecchin, A.; Kalucka, J.; Dubois, C.; Carmeliet, P. How Endothelial Cells Adapt Their Metabolism to Form Vessels in Tumors. Front. Immunol. 2017, 8.
90		Rouwkema, J.; Khademhosseini, A. Vascularization and Angiogenesis in Tissue Engineering: Beyond Creating Static Networks. Trends Biotechnol. 2016, 34, 733–745.
91		Potente, M.; Gerhardt, H.; Carmeliet, P. Basic and therapeutic aspects of angiogenesis. Cell 2011, 146, 873–887.
92		Carmeliet, P.; Jain, R.K. Molecular mechanisms and clinical applications of angiogenesis. Nature 2011, 473, 298–307.
118		Galie, P.A.; Nguyen, D.-H.T.; Choi, C.K.; Cohen, D.M.; Janmey, P.A.; Chen, C.S. Fluid shear stress threshold regulates angiogenic sprouting. Proc. Natl. Acad. Sci. 2014, 111, 7968–7973.
119		Lesman, A.; Rosenfeld, D.; Landau, S.; Levenberg, S. Mechanical regulation of vascular network formation in engineered matrices. Adv. Drug Deliv. Rev. 2016, 96, 176–182.
122		Haase, K.; Kamm, R.D. Advances in on-chip vascularization. Regen. Med. 2017, 12, 285–302.
125		Quail, D.F.; Joyce, J.A. Microenvironmental regulation of tumor progression and metastasis. Nat. Med. 2013, 19, 1423–1437.
126		Yancopoulos, G.D.; Davis, S.; Gale, N.W.; Rudge, J.S.; Wiegand, S.J.; Holash, J. Vascular-specific growth factors and blood vessel formation. Nature 2000, 407, 242–8.
127		Bergers, G.; Benjamin, L.E. Tumorigenesis and the angiogenic switch. Nat. Rev. Cancer 2003, 3, 401–10.
134		Kant, R.J.; Coulombe, K.L.K. Integrated approaches to spatiotemporally directing angiogenesis in host and engineered tissues. Acta Biomater. 2018, 69, 42–62.
167		Betz, C.; Lenard, A.; Belting, H.-G.; Affolter, M. Cell behaviors and dynamics during angiogenesis. Development 2016, 143, 2249–60.
168		Herbert, S.P.; Stainier, D.Y.R. Molecular control of endothelial cell behaviour during blood vessel morphogenesis. Nat. Rev. Mol. Cell Biol. 2011, 12, 551–564.
169		Mongiat, M.; Andreuzzi, E.; Tarticchio, G.; Paulitti, A. Extracellular Matrix, a Hard Player in Angiogenesis. Int. J. Mol. Sci. 2016, 17.
180		Ceccarelli, J.; Putnam, A.J. Sculpting the blank slate: How fibrin’s support of vascularization can inspire biomaterial design. Acta Biomater. 2014, 10, 1515–1523.
